# Supplementary material for: FOXF1 as an Immunohistochemical Marker of Hilar Cholangiocarcinoma or Metastatic Pancreatic Ductal Adenocarcinoma. Single Institution Experience
Source: Pathol Oncol Res. 2021 Apr 20;27:1609756. doi: 10.3389/pore.2021.1609756 (PMC8262193; doi:10.3389/pore.2021.1609756)
Supplement: Supplementary file 1 [file Table1.XLSX]

## Sheet: List1
Subject number	Gender	Age	Type of specimen	Imaging method		Group	Foxf1	CRP	Histology
1	M	52	needle biopsy	PDAC metastasis		2	nuclear	negative	trabecular anastomosing
2	M	77	needle biopsy	PDAC metastasis		2	nuclear	negative	cribriform anastomosing
3	M	58	resection	PDAC metastasis		2	nuclear	negative	trabecular anastomosing
4	M	78	needle biopsy	peripheral CCA		1	nuclear	material lost	tubular anastomosing
5	M	64	resection	hilar CCA		2	negative	negative	trabecular anastomosing
6	M	67	needle biopsy	PDAC metastasis		2	nuclear	negative	tubular anastomosing
7	F	60	needle biopsy	PDAC metastasis		2	nuclear	negative	cribriform anastomosing
8	F	78	needle biopsy	peripheral CCA		1	nuclear	positive	tubular anastomosing
9	M	80	needle biopsy	PDAC metastasis		2	nuclear	negative	cribriform anastomosing
10	M	78	resection	combined HCC-CCA		1	negative	positive	trabecular anastomosing
11	F	79	resection	peripheral CCA		1	negative	positive	tubular
12	M	38	needle biopsy	peripheral CCA		1	cytoplasmic only	positive	ductal papillary
13	M	67	needle biopsy	peripheral CCA		1	negative	positive	tubular anastomosing
14	M	66	needle biopsy	peripheral CCA		1	negative	positive	trabecular anastomosing
15	M	46	needle biopsy	peripheral CCA		1	negative	positive	trabecular anastomosing
16	M	73	resection	peripheral CCA		1	negative	negative	tubular anastomosing
17	F	75	resection	hilar CCA		2	negative	negative	tubular
18	F	39	resection	hilar CCA		2	negative	negative	cribriform anastomosing
19	F	66	resection	hilar CCA		2	negative	negative	trabecular anastomosing
20	F	68	needle biopsy	peripheral CCA		1	negative	positive	trabecular anastomosing
21	M	64	resection	peripheral CCA		1	negative	positive	cribriform anastomosing
22	M	63	needle biopsy	PDAC metastasis		2	nuclear	negative	trabecular anastomosing
23	F	75	needle biopsy	hilar CCA		2	nuclear	positive	trabecular anastomosing
24	F	64	needle biopsy	unclear			nuclear	negative	trabecular anastomosing
25	M	50	needle biopsy	unclear			negative	negative	cribriform tubular
26	F	73	needle biopsy	unclear			nuclear	negative	tubular
27	F	70	needle biopsy	unclear			nuclear	positive	trabecular anastomosing
28	M	50	needle biopsy	hilar CCA		2	nuclear	positive	trabecular anastomosing
29	F	68	needle biopsy	peripheral CCA		1	cytoplasmic only	positive	trabecular anastomosing
30	M	80	needle biopsy	peripheral CCA		1	cytoplasmic only	positive	tubular anastomosing
31	F	69	gall bladder	gall bladder CCA		2	cytoplasmic only	negative	tubular
32	F	58	resection	hilar CCA		2	cytoplasmic only	negative	tubular
33	F	55	resection	peripheral CCA		1	negative	positive	trabecular anastomosing
34	F	65	needle biopsy	hilar CCA		2	nuclear	negative	tubular anastomosing
35	M	69	resection	peripheral CCA		1	negative	negative	cribriform anastomosing
36	M	64	metastasis omentum	hilar CCA		2	nuclear	negative	tubular
